# Supplementary material for: A Gelatin Methacrylate-Based Hydrogel as a Potential Bioink for 3D Bioprinting and Neuronal Differentiation
Source: Pharmaceutics. 2023 Feb 13;15(2):627. doi: 10.3390/pharmaceutics15020627 (PMC9959598; doi:10.3390/pharmaceutics15020627)
Supplement: Supplementary file 1 [file pharmaceutics-15-00627-s001.zip]

Archive with 1 entries (1 files):
- pharmaceutics-2150044-supplementary.pdf
